# Supplementary material for: Developing a Concept on Ethical, Legal and Social Implications (ELSI) for Data Literacy in Health Professions: A Learning Objective-Based Approach
Source: Healthcare (Basel). 2025 Aug 25;13(17):2108. doi: 10.3390/healthcare13172108 (PMC12427987; doi:10.3390/healthcare13172108)
Supplement: Supplementary file 1 [file healthcare-13-02108-s001.zip]

Archive with 1 entries (1 files):
- Appendix_A_ELSI_concept_Healthcare.pdf
